# Supplementary material for: Prenatal diagnosis of rare genetic disorders: fourteen years’ experience of a tertiary genetic centre from India
Source: Orphanet J Rare Dis. 2025 Sep 2;20:471. doi: 10.1186/s13023-025-04003-9 (PMC12403508; doi:10.1186/s13023-025-04003-9)
Supplement: Supplementary file 1 — Additional file 1: Details of the different test methodologies used for the testing of the genes and specific variants, along with primer sequences used for Sanger sequencing [file 13023_2025_4003_MOESM1_ESM.xlsx]

## Sheet: Test list
Disease name	OMIM	Gene (Transcript)	Variant (common name)	Test name
Cystic fibrosis	#219700	CFTR (ENST00000003084.11)	c.1521_1523del (p.Phe508del)	Amplification refractory mutation system- Polymerase Chain Reaction (ARMS-PCR)
			c.350G>A (p.Arg117His)
			c.1029delC (1161delC)
Cystic fibrosis	#219700	CFTR (ENST00000003084.11)	c.1646G>A (p.Ser549Asn)	Sanger sequencing
			c.1652G>A (p.Gly551Asp)
			c.1657C>T (p.Arg553X)
			c.1660_1661insA (1792InsA)
			c.1393-1G>A (1525-1G>A)
			Variants other than those mentioned above
Beta-Thalassemia	#613985	HBB (ENST00000335295.4)	c.92+5G>C [IVS 1,5 (G-C)]	Amplification refractory mutation system- Polymerase Chain Reaction (ARMS-PCR)
			c.92+1G>T [IVS 1,1(G-T)]
			c.92+1G>T [IVS 1,1 (G-A)]
			c.16delC [FS 16 (-C)]
			c.126_129delCTTT [FS 41/42]
			c.27dupG [FS 8/9]
			c.17_18delCT [CD-5 (-CT)]
			c.46T>G [CD-15 (G-A)]
			CD 26 (GTT-GTC)
			c.92G>A [CD-30 (G-A)]
			c.92G>C [CD-30 (G-C)]
			c.20A>T [CD 6 (A-T)]
			c.‐50A>C [Cap+1 (A-C)]
			c.91_115del25 [IVS 1-25]
			c.315+1G>A [IVS 2-1 (G-A)]
			c.316-14TG) [IVS 2-837 (T-G)]
			c.93-21G>A [IVS 1-110 (G-A)]
			c.92+6 T>C [δδ (C-T)]
			c.319_320insG [IVS 1-3 (T-G)]
			c.364G>C [CD-121 (GAA-CAA)]
Beta-Thalassemia	#613985	HBB (ENST00000335295.4)	Variants other than those mentioned above	Sanger sequencing
Spinal muscular atrophy	#253300	SMN1 (ENST00000380707.9 )	Exon 7 and exon 8 deletion	Restriction fragment length polymorphism-polymerase chain reaction (RFLP-PCR)
Spinal muscular atrophy	#253300	SMN1 (ENST00000380707.9 )	Exon deletion/ duplication in the SMN1/SMN2 gene	Multiplex ligation probe amplification (MLPA)
Achondroplasia	#100800	FGFR3 (ENST00000440486.8)	c.1138G>A (p.Gly380Arg)	Restriction fragment length polymorphism-polymerase chain reaction (RFLP-PCR)
			c.1138G>C (p.Gly380Arg)
Duchenne muscular dystrophy	#310200	DMD (ENST00000357033.9)	Exon deletion/ duplication in the DMD gene	Multiplex ligation probe amplification (MLPA)
Duchenne muscular dystrophy	#310200	DMD (ENST00000357033.9)	Exon deletion in the DMD gene	Multiplex-polymerase chain reaction (Multiplex-PCR)
Hemophilia-A	#306700	F8 (ENST00000360256.4)	Affected allele	Gene-tracking
Congenital Adrenal Hyperplasia	#201910	CYP21A2 (ENST00000448314.6)	Single nucleotide variants (SNVs) in exon and intron-exon boundaries of the gene	Sanger sequencing
Albinism/ Oculocutaneous Albinism type 1A	#203100	TYR (ENST00000263321.5)	Single nucleotide variants (SNVs) in exon and intron-exon boundaries of the gene	Sanger sequencing
Crigler Najjar syndrome	#606785	UGT1A1 (ENST00000305208.9)	Single nucleotide variants (SNVs) in exon and intron-exon boundaries of the gene	Sanger sequencing
Myotonic dystrophy	#160900	DMPK (ENST00000291270.9)	CTG repeats in the DMPK gene	Triple-primed PCR
Friedrich's ataxia	#229300	FXN (ENST00000484259.3)	GAA repeats in the FXN gene	End-point PCR with triple-primed PCR
Huntington disease	#143100	HTT (ENST00000355072.5)	CAG repeats in the HTT gene	End-point PCR

## Sheet: List of genes
List of genes for which Sanger sequencing was performed
Gene name
HBB
CFTR
CYP21A2
DMD
SMN1
OCA1
UGT1A1

## Sheet: HBB
Primer Sequences for Sanger Sequencing
Gene	Exon/ Variant	Left primer	Right primer
HBB	1	ACGGCTGTCATCACTTAGAC	TGCCTATCAGAAACCCAAGAG
HBB	2	TGGATGAAGTTGGTGGTGAG	TCATTCGTCTGTTTCCCATTC
HBB	3	CAATCCAGCTACCATTCTGCT	TTTTCCCAAGGTTTGAACTAGC
List of variants
IVS 1,5 (G-C)
IVS 1,1(G-T)
IVS 1,1 (G-A)
FS 16 (-C)
FS 41/42
FS 8/9
CD-5 (-CT)
CD-15 (G-A)
CD 26 (GTT-GTC)
CD-30 (G-A)
CD-30 (G-C)
CD 6 (A-T)
Cap+1 (A-C)
IVS 1-25
IVS 2-1 (G-A)
IVS 2-837 (T-G)
IVS 1-110 (G-A)
δδ (C-T)
IVS 1-3 (T-G)
CD-121 (GAA-CAA)

## Sheet: CFTR
Primer Sequences for ARMS PCR and Sanger Sequencing
Gene	Exon/ Variant	Left primer	Right primer
CFTR	Delta F508	GCACCATTAAAGAAAATATCATCTT (Normal Left Primer) GCACCATTAAAGAAAATATCATTGG (Mutant Left Primer)	AGTTGGCATGCTTTGATGAC
CFTR	1	GGAGAAAGCCGCTAGAGCAAA	GTGGCTCTCTATTCAATCAGC
CFTR	2	TATTCCCTCCCAATCCCTTT	TGGGATTACAGGCATTAGCC
CFTR	3	CCATGAGATTTTGTCTCTATA	GAGTTGGATTCATCCTTTATA
CFTR	4	AAGAGTTTCACATATGGTATG	TGCCATTTATTTAATAGGCAT
CFTR	5	GAAGATAGTAAGCTAGATGAA	AATTGACCTTTCTTAGTTTCC
CFTR	6	TGCTCAGAACCACGAAGTGT	GCATAGAGCAGTCCTGGTTTTA
CFTR	7	TGGAATGAGTCTGTACAGCG	TGCATGAATATTGACAGAACT
CFTR	8	TATAGGCAGAAAGACTCTAGA	TCCTAGTATTAGCTGGCAACT
CFTR	9	TGGGTAATTCAGGGTTGCTT	CGCCATTAGGATGAAATCCA
CFTR	10	GGCCATGTGCTTTTCAAACT	TCGCCATGTGCAAGATACAG
CFTR	11	GCAGAGTACCTGAAACAGGA	CATTCACAGTAGCTTACCCA
CFTR	12	CAACTGTGGTTAAAGCAATAGTGT	GCACAGATTCTGAGTAACCATAAT
CFTR	13	CTTCTGCACCACTTTTGAGAA	GCTACATTCTGCCATACCAA
CFTR	14	TGGGATGTGATTCTTTCGACC	GGGAAGAGATATGTCCATTGC
CFTR	15	ACACTTAGATTCAAGTAATACT	CAGAAGCTAAGAACTATATGA
CFTR	16	GACCCAGGAACACAAAGCAAA	TTCCACTACCATAATGCTTGG
CFTR	17	GGTTAAGGGTGCATGCTCTTC	AAGCCAGCACTGCCATTA
CFTR	18	TCTGAATGCGTCTACTGTGA	GCAATAGACAGGACTTCAAC
CFTR	19	AGAAATAAATCACTGACACAC	CCATGTGTACTTTGTAATATAG
CFTR	20	TTTAACCAATGACATTTGTGA	TATCCGATTTCAAGGAAATTA
CFTR	21	TAGGAGAAGTGTGAATAAAG	GATACACAGTGACCCTCAATT
CFTR	22	GCCCGACAAATAACCAAGTG	TGCTTCAGGCTACTGGGATT
CFTR	23	CAGGATTGAAAGTGTGCAACA	CTATGAGAAAACTGCACTGGA
CFTR	24	TGTTCACAAGGGACTCCAAA	AGGGGTAGGTCCAGTCAAAA
CFTR	25	AGAGCCATGTGCCACGTATT	TCCACTGGGCAATTATTTCAT
CFTR	26	CCATGGTTGAAAAGCTGATTG	TGAGTAAAGCTGGATGGCTGT
CFTR	27	TTTCTGTCCCTGCTCTGGTC	ACTATTGCCAGGAAGCCATTT
List of variants
DeltaF508
S549N
G551D
R553X
1792insA
1161delC
R117H

## Sheet: CYP21A2
Primer Sequences for Sanger Sequencing
Gene	Exon/ Variant	Left primer	Right primer
CYP21A2	1	CTTGAGCTATAAGTGGCACC	ACCCTCTCCGTCACCTCC
CYP21A2	2	ATCTACAGGCTCCACCTTGG	TAAGACCAGCCTGGGCAGC
CYP21A2	3	GAAGGTCAGGCCCTCAGCTG	TACTGTGAGAGGCGAGGCTGA
CYP21A2	4,5	TGCACAGCGGCCTGCTGA	CCTACAACCCAGGGGTGTC
CYP21A2	6	GTGGAGGGAGAGGCTCCTT	AGAACCCGCCTCATAGCAAT
CYP21A2	7	CACTCTGTACTCCTCTCCCCA	TGGCCAGGTTGCTGGGAA
CYP21A2	8	TGGAGGCTGGGCAGCTGT	TGGAGTTAGAGGCTGGCCA
CYP21A2	9	GATGAGTGAGGAAAGCCCGA	ACCAGCCTCCACCACATT
CYP21A2	10	TGAACGCCTCCCCACCCA	AGGGGTTCGTACGGGAGCAATA
CYP21A2	Whole Gene	CCTTGCTTCTTGATGGGTGATC	GCCTCAATCCTCTGCAGCG

## Sheet: DMD
Primer Sequences for Multiplex PCR
Gene	Exon/ Variant	Left primer	Right primer
DMD	1	GAAGATCTAGACAGTGGATACATAACAAATGCATG	TTCTCCGAAGGTAATTGCCTCCCAGATCTGAGTCC
DMD	3	TCATCCATCATCTTCGGCAGATTAA	CAGGCGGTAGCGTATGCCAAATGAAAATCA
DMD	4	TTGTCGGTCTCTCTGCTGGTCAGTG	CAAAGCCCTCACTCAAACATGAAGC
DMD	6	CCACATGTAGGTCAAAAATGTAATGAA	GTCTCAGTAATCTTCTTACCTATGACTATGG
DMD	8	GGCCTCATTCTCATGTTCTAATTAG	GTCCTTTACACACTTTACCTGTTGAG
DMD	10	TTGGAAGCTCCTGAAGACAAG	TCTTTCACCACTTCCACATCA
DMD	12	GATAGTGGGCTTTACTTACATCCTTC	GAAAGCACGCAACATAAGATACACCT
DMD	13	AATAGGAGTACCTGAGATGTAGCAGAAAT	CTGACCTTAAGTTGTTCTTCCAAAGCAG
DMD	17	GACTTTCGATGTTGAGATTACTTTCCC	AAGCTTGAGATGCTCTCACCTTTTCC
DMD	19	GATGGCAAAAGTGTTGAGAAAAAGTC	TTCTACCACATCCCATTTTCTTCCA
DMD	34	AGAAAGAAAGCAACAGTTGGAGA	CTAAGGAAGCTTTTGGAGAGACT
DMD	41	TGCAAGTCGGTTGATGTGGT	AAGCCCAAAGTGAGGGAAAC
DMD	43	GAACATGTCAAAGTCACTGGACTTCATGG	ATATATGTGTTACCTACCCTTGTCGGTCC
DMD	44	CTTGATCCATATGCTTTTACCTGCA	TCCATCACCCTTCAGAACCTGATCT
DMD	45	AAACATGGAACATCCTTGTGGGGAC	CATTCCTATTAGATCTGTCGCCCTAC
DMD	46	GCTAGAAGAACAAAAGAATATCTTGTC	CTTGACTTGCTCAAGCTTTTCTTTTAG
DMD	47	CGTTGTTGCATTTGTCTGTTTCAGTTAC	GTCTAACCTTTATCCACTGGAGATTTG
DMD	48	TTGAATACATTGGTTAAATCCCAACATG	CCTGAATAAAGTCTTCCTTACCACAC
DMD	50	CACCAAATGGATTAAGATGTTCATGAAT	TCTCTCTCACCCAGTCATCACTTCATAG
DMD	51	GAAATTGGCTCTTTAGCTTGTGTTTC	GGAGAGTAAAGTGATTGGTGGAAAATC
DMD	52	AATGCAGGATTTGGAACAGAGGCGTCC	TTCGATCCGTAATGATTGTTCTAGCCTC
DMD	53	TTGAAAGAATTCAGAATCAGTGGGATG	CCTGGTTTCTGTGATTTTCTTTTGGATTG
DMD	54	GGATTCAGAAGCTGTTTACGAAG	CCCCATTATTACAGCCAACA
DMD	57	TGACATGGTACGCTGCTGTT	GGATTACTATGTGCTTAACATGTGC
DMD	58	CCAAGAAAATATGAGAGCTATCCAG	CATCTCATTTCACAGGCCTTC
DMD	60	AGGAGAAATTGCGCCTCTGAAAGAGAACG	CTGCAGAAGCTTCCATCTGGTGTTCAGG
DMD	61	TGCTTTAGTGTTCTCAGTCTTGG	AGCTGAAAATGACTTACTGGAAA
DMD	68	CAGCCTAGCTTTGCAACCAT	TAACAGCAACTGGCACAGGA
DMD	70	TGTCATGGGGCAGAAGACT	AGGGTGTTCAGCTGAGAGGA

## Sheet: SMN
Primer Sequences for RFLP
Gene	Exon/ Variant	Left primer	Right primer
SMN	7	CCTTCCTTCTTTTTGATTTTGTTT	AGACTATCAACTTAATTTCTGATCA
SMN	8	CTACAACACCCTTCTCACAG	GTAATAACCAAATGCAATGTGAA

## Sheet: OCA1
Primer Sequences for RFLP and Sanger Sequencing
Gene	Exon/ Variant	Left primer	Right primer
OCA1	R278X	ATT TCT GCC TTC TCC TAC TGA CTC	TGG GTC AAA CTC AGG CAA A
OCA1	1 Set1	CTGGAGGTGGGAGTGGTATT	TGGGGATGACATAGTCTGAGC
OCA1	1 Set2	ACTGCAAGTTTGGCTTTTGG	CCCTGCCTGAAGAAGTGATT
OCA1	2	CCAACATTTCTGCCTTCTCC	TCAGCTAGGGTCATTGTCGAT
OCA1	3	GGGATAATCACATAGGTTTTCAG	CACATTTGATAGGCACCCTCT
OCA1	4	CATCTTTCCATGTCTCCAGA	CCTCAGAATTTGATTCCTGTGA
OCA1	5	CAAACCCAGGTGTCTACTCCA	CTGGGAACCTGGACATTACT

## Sheet: UGT1A1
Primer Sequences for Sanger Sequencing
Gene	Exon/ Variant	Left primer	Right primer
UGT1A1	Promoter Set1	CTCTAAGCACATCCCCAAGTA	TAAGCAAGTTTCCATCCTTCA
UGT1A1	Promoter Set2	ACGCAATGAAGGTGAGTTCC	CCTGAAAGAGCCAGTCCTGT
UGT1A1	Promoter Set3	AGGGCCAGTTGGCTCTATTT	CGCCATGGAAACCTGTAAGA
UGT1A1	Promoter Set4	TGTTGGACGAAGGAATGAAA	GGCAAAAACCAATCGATACA
UGT1A1	1 Set1	TCCCTGCTACCTTTGTGGAC	TGCAGTAAGTGGGAACAGCC
UGT1A1	1 Set2	GCTGTTCCCACTTACTGCACA	CGCATGTAAAAGTCCCACTCC
UGT1A1	2 Set3	AGACGTACCCTGTGCCATTC	CTGGGTAGCCTCAAATTCCA
UGT1A1	2	GGAAGTAAAGGAGAGGAAAATGC	AACAATGACAACAACCACAACAA
UGT1A1	3,4	AAGTTGCCAGTCCTCAGAAGC	TTTGAAACAACGCTATTAAATGCT
UGT1A1	5	AGGCAGGAGGATGGCTTG	GGGGGCACGATACATATTCA

## Sheet: FGFR3
Primer Sequences for RFLP
Gene	Exon/ Variant	Left primer	Right primer
FGFR3	G1138A/G1138C	AGAGACCTTTGGCCCTTTTG	TGTAGGCCCCGGAGTCCT
