# Supplementary material for: Prenatal diagnosis of rare genetic disorders: fourteen years’ experience of a tertiary genetic centre from India
Source: Orphanet J Rare Dis. 2025 Sep 2;20:471. doi: 10.1186/s13023-025-04003-9 (PMC12403508; doi:10.1186/s13023-025-04003-9)
Supplement: Supplementary file 2 — Additional file 2: State-wise distribution of total cases in the present study based on their referral clinic [file 13023_2025_4003_MOESM2_ESM.xlsx]

## Sheet: sheet
Number of cases (N)	Hepatic disorders	Cardiological	Dermatological	Deafness	Endocrine	Immunological	Inborn errors of metabolism	Mitochondrial	Ophthalmic	Pulmonary	Nephrological	Hematological	Neurological	Musculoskeletal	Total
State
Gujarat	2	1	26	4	15	4	257	8	8	31	6	667	222	25	1276
Maharashtra	2	1	4	6	9	1	189		1	1	4	23	76	17	334
Rajasthan			1				14					40	7	1	63
Karnataka							19						4	1	24
Chandigarh							12								12
Kerala							8								8
Andhra Pradesh							8								8
Madhya Pradesh							3					1	1		5
Delhi							1					3			4
Telangana							1							1	2
Uttar Pradesh												1			1
Tamil Nadu							1								1
Total cases	4	2	31	10	24	5	513	8	9	32	10	735	310	45	1738
