# Supplementary material for: Prenatal diagnosis of rare genetic disorders: fourteen years’ experience of a tertiary genetic centre from India
Source: Orphanet J Rare Dis. 2025 Sep 2;20:471. doi: 10.1186/s13023-025-04003-9 (PMC12403508; doi:10.1186/s13023-025-04003-9)
Supplement: Supplementary file 3 — Additional file 3: Detailed distribution of total number of affected prenatal cases across five disease groups [file 13023_2025_4003_MOESM3_ESM.xlsx]

## Sheet: Disease class
Distribution of diagnosed cases stratified by 5 disease group
Disorder class	Disorder name	Gene	Cases
Hematological	Alpha-thalassemia	HBA1 AND HBA2	1
	Beta thalassemia	HBB	146
	Fanconi anemia	FANCG	1
	Hemophilia A	F8	6
	Sickle cell disease	HBS	6
Inborn errors of metabolism	Small molecule disorders
	Carnitine acylcarnitine translocase deficiency	SLC25A20	1
	Ethylmalonic encephalopathy	ETHE1	2
	Hartnup disorder	SLC6A19	1
	HMG-CoA lyase deficiency	HMGCL	1
	HMG-CoA synthase-2 deficiency	HMGCS2	1
	Maple syrup urine disease, type Ia	BCKDHA	1
	Methylmalonic aciduria	MMAB	1
	Methylmalonic aciduriA	MUT	1
	Ornithine transcarbamylase deficiency	OTC	1
	Tyrosinemia, type I	FAH	1
	Large molecule disorders (by molecular study)
	Galactose epimerase deficiency	GALE	1
	Glucose-6-phosphate dehydrogenase	G6PD	1
	Glycine encephalopathy 1	GLDC	1
	GM1 Gangliosidosis	GLB2	1
	Infantile sialic acid storage disease	SLC17A5	1
	MPS I (Hurler syndrome)	IDUA	2
	Mucolipidosis II/III (alpha/beta)	GNPTAB	1
	Niemann pick disease type C2	NPC2	2
	Primary ciliary dyskinesia-18; Galactosialidosis	DNAAF5 CTSA	1
	Sandhoff disease	HEXB	1
	Gaucher disease	GBA	1
	Tay-Sachs disease	HEXA	1
	Nieman-Pick disease (NPD-A/B)	SMPD1	1
	Large molecule disorders (by enzyme study)
	Hurler Disease (MPS-I)	enzyme study	25
	Hunter Disease (MPS-II)	enzyme study	8
	Sanfilippo A (MPS-IIIA)	enzyme study	5
	Sanfilippo A (MPS-IIIB)	enzyme study	6
	Morquio A (MPS-IVA)	enzyme study	8
	Morteaux-Lamy syndrome (MPS-VI)	enzyme study	3
	GM-1 Gangliosidosis	enzyme study	16
	GM-2	enzyme study	1
	Gaucher disease	enzyme study	5
	Tay-Sachs disease	enzyme study	11
	Sandhoff disease	enzyme study	9
	Nieman-Pick disease (NPD-A/B)	enzyme study	8
	MLD	enzyme study	11
	Krabbe disease	enzyme study	20
	Pompe (GSD-II)	enzyme study	9
	Batten disease (NCL-II)	enzyme study	2
	ML-II/III	enzyme study	5
Neurological	Arthrogryposis multiplex congentia 1, neurogenic, with myelin defect	LGI4	1
	Bethlem myopathy	COL6A3	1
	Congenital hydrocephalus-1	CCDC88C	2
	Cortical dysplasia, complex, with other brain malformations 1; Au-Kline syndrome	TUBB3 HNRNPK	1
	Diagnosis of Chr1q21.1 duplication	CHD1L	1
	Duchenne muscular dystrophy	DMD	23
	Dystonia-28	KMT2B	1
	Friedreich ataxia	FXN	1
	Huntington disease	HTT	4
	Intellectual developmental disorder with autism and speech delay	TBR1	1
	Joubert syndrome-16 ; Neonatal stridor	TMEM138 Chr-8	1
	Joubert syndrome-3	AHI1	2
	Miura type of epiphyseal chondrodysplasia Cornelia de Lange Syndrome-1	NPR2 NIPBL	1
	Mowat-Wilson syndrome	ZEB2	1
	Muscular dystrophy-dystroglycanopathy type A, 8	POMGNT2	1
	Myotonic dystrophy 1	DMPK	2
	Neurofibromatosis type 1	NF1	1
	Phelan-McDermid syndrome	SHANK3	1
	Primary microcephaly-7	STIL	1
	Progressive encephalopathy with brain atrophy and spasticity	TRAPPC12	1
	Spinal muscular atrophy 1 & 2	SMN1&2	29
	Zain syndrome	SCYL2	1
Musculo-skeletal	3M syndrome-1	CUL7	1
	Achondroplasia	FGFR3	1
	Aggrecan type of spondyloepimetaphyseal dysplasia; Treacher Collins syndrome 1	ACAN TCOF1	1
	Arthrogryposis-renal dysfunction-cholestasis syndrome	VPS33B	1
	Bruck syndrome 1	FKBP10	1
	Caffey disease	COL1A1	1
	Congenital myopathy-1A	RYR1	1
	Congenital myopathy 8	ACTN2	1
	Congenital Myasthenic syndrome 3A/3C	CHRND	1
	Crouzon syndrome	FGFR2	1
	Ellis-van Creveld syndrome	EVC2	1
	Fibrochondrogenesis-2	COL11A2	1
	Limb-girdle muscular dystrophy-10	TTN	1
	Marfan Lipodystrophy Syndrome	FBN1	1
	Osteogenesis imperfecta, type VIII	P3H1	1
	Progressive pesudorheumatoid arthropathy of childhood	CCN6	1
	Short-rib thoracic dysplasia 3 with or without polydactyly	DYNC2H1	1
Other rare genetic disorders
Deafness	Deafness-94 / Combined oxidative phosphorylation deficiency 24	NARS2	1
	Deafness-112	BDP1	1
Dermatological	Albinism/ Oculocutaneous Albinism type 1A and 1B	TYR	2
	Congenital ichthyosis-1	TGM1	1
	Epidermolysis bullosa	COL7A1	2
	X-linked hypohidrotic ectodermal dysplasia-1	EDA	1
Endocrine	AAA syndrome	AAA	1
	Congenital Adrenal Hyperplasia	CYP21A2	9
	Thyroid dyshormonogenesis 3	TG	1
Hepatic	Crigler Najjar syndrome	UGT1A1	1
Mitochondrial	Alpers syndrome	POLG	1
	HSD10 mitochondrial disease	HSD17B10	1
	Mitochondrial complex 1 deficiency	NDUFS1	1
	Mitochondrial DNA depletion syndrome 9	SUCLG1	1
	Mitochondrial neurodevelopmental disorder with abnormal movements and lactic acidosis and with or without seizures	WARS2	1
	Prenatal mitochondrial disease (PC & FASTKD2 gene)	PC	1
Nephrological	Nephrotic syndrome, type 1	NPHS1	1
Opthalmic	Retinitis pigmentosa-20 ; Retinal cone dystrophy-3	RPE65 PDE6H	1
Pulmonary	Cystic fibrosis	CFTR	6
