# Supplementary material for: Prenatal diagnosis of rare genetic disorders: fourteen years’ experience of a tertiary genetic centre from India
Source: Orphanet J Rare Dis. 2025 Sep 2;20:471. doi: 10.1186/s13023-025-04003-9 (PMC12403508; doi:10.1186/s13023-025-04003-9)
Supplement: Supplementary file 4 — Additional file 4: Details of genes and variants identified in total affected prenatal cases across five disease groups [file 13023_2025_4003_MOESM4_ESM.xlsx]

## Sheet: Hematological
Sr no.	Name of group	Sample type	Disease name	OMIM	Gene	Inheritance	Transcript ID	Variant	Location	Genotype status	Pathogenicity
1	Hematological disorders	CVS	β-thalassemia	#613985	HBB	AR	ENST00000335295.4	IVS 1,5 (G>C) & 2nd unknown variant	Exon 1	Compound heterozygous 2nd variant not found	Pathogenic
2	Hematological disorders	CVS	β-thalassemia	#613985	HBB	AR	ENST00000335295.4	IVS 1,5 (G>C)	Exon 1	Homozygous	Pathogenic
3	Hematological disorders	CVS	β-thalassemia	#613985	HBB	AR	ENST00000335295.4	IVS 1,5 (G>C)	Exon 1	Homozygous	Pathogenic
4	Hematological disorders	CVS	β-thalassemia	#613985	HBB	AR	ENST00000335295.4	619 bp deletion & IVS 1,5(G>C)	Exon 3 & Exon 1	Compound heterozygous	Pathogenic
5	Hematological disorders	CVS	β-thalassemia	#613985	HBB	AR	ENST00000335295.4	619 bp deletion & IVS 1,5(G>C)	Exon 3 & Exon 1	Compound heterozygous	Pathogenic
6	Hematological disorders	CVS	β-thalassemia	#613985	HBB	AR	ENST00000335295.4	IVS 1,5 (G>C)	Exon 1	Homozygous	Pathogenic
7	Hematological disorders	CVS	β-thalassemia	#613985	HBB	AR	ENST00000335295.4	IVS 1,5 (G>C)	Exon 1	Homozygous	Pathogenic
8	Hematological disorders	AF	β-thalassemia	#613985	HBB	AR	ENST00000335295.4	CD5(-CT) & CAP+1(A>C)	Exon 1	Compound heterozygous	Pathogenic
9	Hematological disorders	AF	β-thalassemia	#613985	HBB	AR	ENST00000335295.4	IVS 1,1(G->T)	Exon 1	Homozygous	Pathogenic
10	Hematological disorders	CVS	β-thalassemia	#613985	HBB	AR	ENST00000335295.4	IVS 1,5 (G>C)	Exon 1	Homozygous	Pathogenic
11	Hematological disorders	AF	β-thalassemia	#613985	HBB	AR	ENST00000335295.4	619 bp deletion & CD26 (G>C)	Exon 3 & Exon 1	Compound heterozygous	Pathogenic
12	Hematological disorders	CVS	β-thalassemia	#613985	HBB	AR	ENST00000335295.4	CD30 (G>C)	Exon 2	Homozygous	Pathogenic
13	Hematological disorders	CVS	β-thalassemia	#613985	HBB	AR	ENST00000335295.4	619 bp deletion & CAP+1(A>C)	Exon 3 & Exon 1	Compound heterozygous	Pathogenic
14	Hematological disorders	AF	β-thalassemia	#613985	HBB	AR	ENST00000335295.4	FS41/42(-CTTT) & IVS1-5 (G>C)	Exon 2 and Exon 1	Compound heterozygous	Pathogenic
15	Hematological disorders	CVS	β-thalassemia	#613985	HBB	AR	ENST00000335295.4	IVS 1,5 (G>C)	Exon 1	Homozygous	Pathogenic
16	Hematological disorders	AF	β-thalassemia	#613985	HBB	AR	ENST00000335295.4	IVS 1,5 (G>C)	Exon 1	Homozygous	Pathogenic
17	Hematological disorders	CVS	β-thalassemia	#613985	HBB	AR	ENST00000335295.4	IVS 1,5 (G>C)	Exon 1	Homozygous	Pathogenic
18	Hematological disorders	CVS	β-thalassemia	#613985	HBB	AR	ENST00000335295.4	CD30 (G>C) & IVS1-1 (G>C)	Exon 2 and Exon 1	Compound heterozygous	Pathogenic
19	Hematological disorders	CVS	β-thalassemia	#613985	HBB	AR	ENST00000335295.4	IVS1,5 (G>C) & CD15 (G>A)	Exon 1	Compound heterozygous	Pathogenic
20	Hematological disorders	CVS	β-thalassemia	#613985	HBB	AR	ENST00000335295.4	FS 41/42	Exon 2	Homozygous	Pathogenic
21	Hematological disorders	AF	β-thalassemia	#613985	HBB	AR	ENST00000335295.4	IVS 1,5 (G>C)	Exon 1	Homozygous	Pathogenic
22	Hematological disorders	CVS	β-thalassemia	#613985	HBB	AR	ENST00000335295.4	619 bp deletion & IVS 1,5(G>C)	Exon 3 & Exon 1	Compound heterozygous	Pathogenic
23	Hematological disorders	CVS	β-thalassemia	#613985	HBB	AR	ENST00000335295.4	IVS 1,5(G>C) & IVS 1,1(G>A)	Exon 1	Compound heterozygous	Pathogenic
24	Hematological disorders	CVS	β-thalassemia	#613985	HBB	AR	ENST00000335295.4	IVS 1,5(G>C)	Exon 1	Homozygous	Pathogenic
25	Hematological disorders	CVS	β-thalassemia	#613985	HBB	AR	ENST00000335295.4	IVS 1,5(G>C)	Exon 1	Homozygous	Pathogenic
26	Hematological disorders	AF	β-thalassemia	#613985	HBB	AR	ENST00000335295.4	619 bp deletion & IVS 1,1(G>T)	Exon 3 & Exon 1	Compound heterozygous	Pathogenic
27	Hematological disorders	CVS	β-thalassemia	#613985	HBB	AR	ENST00000335295.4	CD15(G>A) &CD5(-CT)	Exon 1	Compound heterozygous	Pathogenic
28	Hematological disorders	AF	β-thalassemia	#613985	HBB	AR	ENST00000335295.4	Fs 8/9	Exon 1	Homozygous	Pathogenic
29	Hematological disorders	CVS	β-thalassemia	#613985	HBB	AR	ENST00000335295.4	CD 30 (G>C)	Exon 2	Homozygous	Pathogenic
30	Hematological disorders	AF	β-thalassemia	#613985	HBB	AR	ENST00000335295.4	IVS 1,5(G>C)	Exon 1	Homozygous	Pathogenic
31	Hematological disorders	CVS	β-thalassemia	#613985	HBB	AR	ENST00000335295.4	FS 41/42	Exon 2	Homozygous	Pathogenic
32	Hematological disorders	CVS	β-thalassemia	#613985	HBB	AR	ENST00000335295.4	IVS 1,5(G>C) & Delta beta inversion	Exon 1 to 3	Compound heterozygous	Pathogenic
33	Hematological disorders	AF	β-thalassemia	#613985	HBB	AR	ENST00000335295.4	IVS 1,5 (G>C) & CAP+1 (A>C)	Exon 1	Compound heterozygous	Pathogenic
34	Hematological disorders	CVS	β-thalassemia	#613985	HBB	AR	ENST00000335295.4	IVS 1,5(G>C)	Exon 1	Homozygous	Pathogenic
35	Hematological disorders	CVS	β-thalassemia	#613985	HBB	AR	ENST00000335295.4	CD15 (G>A) & Cd30 (G>C)	Exon 1 and Exon 2	Compound heterozygous	Pathogenic
36	Hematological disorders	CVS	β-thalassemia	#613985	HBB	AR	ENST00000335295.4	Delta beta inversion FS16 (-C)	Exon 1 to 3	Compound heterozygous	Pathogenic
37	Hematological disorders	CVS	β-thalassemia	#613985	HBB	AR	ENST00000335295.4	619 bp deletion	Exon 3	Homozygous	Pathogenic
38	Hematological disorders	CVS	β-thalassemia	#613985	HBB	AR	ENST00000335295.4	IVS1,5(G>C) & Cd 6(A>T)	Exon 1	Compound heterozygous	Pathogenic
39	Hematological disorders	CVS	β-thalassemia	#613985	HBB	AR	ENST00000335295.4	FS 8/9 & 619 bp deletion	Exon 1 & Exon 3	Compound heterozygous	Pathogenic
40	Hematological disorders	CVS	β-thalassemia	#613985	HBB	AR	ENST00000335295.4	FS 8/9 & IVS1,1(G>T)	Exon 1	Compound heterozygous	Pathogenic
41	Hematological disorders	CVS	β-thalassemia	#613985	HBB	AR	ENST00000335295.4	IVS 1,5(G>C)	Exon 1	Homozygous	Pathogenic
42	Hematological disorders	CVS	β-thalassemia	#613985	HBB	AR	ENST00000335295.4	Cd15(G>A) & Cd5(-CT)	Exon 1	Compound heterozygous	Pathogenic
43	Hematological disorders	AF	β-thalassemia	#613985	HBB	AR	ENST00000335295.4	IVS1,5(G>C) & FS8/9	Exon 1	Compound heterozygous	Pathogenic
44	Hematological disorders	CVS	β-thalassemia	#613985	HBB	AR	ENST00000335295.4	IVS 1,5 (G>C) & 2nd unknown variant from RFLP	Exon 1	Heterozygous 2nd variant not found	Pathogenic
45	Hematological disorders	CVS	β-thalassemia	#613985	HBB	AR	ENST00000335295.4	FS 41/42 &,CAP+1 (A>C)	Exon 2 & Exon 1	Compound heterozygous	Pathogenic
46	Hematological disorders	CVS	β-thalassemia	#613985	HBB	AR	ENST00000335295.4	IVS 1,5(G>C)	Exon 1	Homozygous	Pathogenic
47	Hematological disorders	AF	β-thalassemia	#613985	HBB	AR	ENST00000335295.4	CD5(-CT) & CAP+1(A-C)	Exon 1	Compound heterozygous	Pathogenic
48	Hematological disorders	CVS	β-thalassemia	#613985	HBB	AR	ENST00000335295.4	IVS1,1 G>T	Exon 1	Homozygous	Pathogenic
49	Hematological disorders	CVS	β-thalassemia	#613985	HBB	AR	ENST00000335295.4	FS41/42 & IVS 1,5 G>C	Exon 2 and Exon 1	Compound heterozygous	Pathogenic
50	Hematological disorders	CVS	β-thalassemia	#613985	HBB	AR	ENST00000335295.4	Fs41/42 & 88(C-T)	Exon 2 and Exon 1	Compound heterozygous	Pathogenic
51	Hematological disorders	CVS	β-thalassemia	#613985	HBB	AR	ENST00000335295.4	IVS 1,5 G>C	Exon 1	Homozygous	Pathogenic
52	Hematological disorders	CVS	β-thalassemia	#613985	HBB	AR	ENST00000335295.4	FS41/42 & FS16(-C)	Exon 2 and Exon 2	Compound heterozygous	Pathogenic
53	Hematological disorders	CVS	β-thalassemia	#613985	HBB	AR	ENST00000335295.4	FS8/9 & IVS1,1 G>T	Exon 1	Compound heterozygous	Pathogenic
54	Hematological disorders	CVS	β-thalassemia	#613985	HBB	AR	ENST00000335295.4	CD121 (G-C) (Hb D) & CD6 (A-T) HBS	Exon 3 and Exon 1	Compound heterozygous	Pathogenic
55	Hematological disorders	CVS	β-thalassemia	#613985	HBB	AR	ENST00000335295.4	FS8/9 & CD6 A>T HBS	Exon 1	Compound heterozygous	Pathogenic
56	Hematological disorders	CVS	β-thalassemia	#613985	HBB	AR	ENST00000335295.4	FS41/42	Exon 2	Homozygous	Pathogenic
57	Hematological disorders	CVS	β-thalassemia	#613985	HBB	AR	ENST00000335295.4	FS8/9 & IVS1,1 G>T	Exon 1	Compound heterozygous	Pathogenic
58	Hematological disorders	CVS	β-thalassemia	#613985	HBB	AR	ENST00000335295.4	IVS1,1 G>T	Exon 1	Homozygous	Pathogenic
59	Hematological disorders	CVS	β-thalassemia	#613985	HBB	AR	ENST00000335295.4	FS41/42	Exon 2	Homozygous	Pathogenic
60	Hematological disorders	CVS	β-thalassemia	#613985	HBB	AR	ENST00000335295.4	IVS 1,5 G>C	Exon 1	Homozygous	Pathogenic
61	Hematological disorders	CVS	β-thalassemia	#613985	HBB	AR	ENST00000335295.4	FS 8/9	Exon 1	Homozygous	Pathogenic
62	Hematological disorders	CVS	β-thalassemia	#613985	HBB	AR	ENST00000335295.4	IVS 1,5 G>C & c.110T>C	Exon 1	Compound heterozygous	Pathogenic
63	Hematological disorders	CVS	β-thalassemia	#613985	HBB	AR	ENST00000335295.4	FS 41/42	Exon 2	Homozygous	Pathogenic
64	Hematological disorders	CVS	β-thalassemia	#613985	HBB	AR	ENST00000335295.4	Cd5(-CT)	Exon 1	Homozygous	Pathogenic
65	Hematological disorders	AF	β-thalassemia	#613985	HBB	AR	ENST00000335295.4	IVS 1,5 G>C	Exon 1	Homozygous	Pathogenic
66	Hematological disorders	CVS	β-thalassemia	#613985	HBB	AR	ENST00000335295.4	IVS 1,5 G>C	Exon 1	Homozygous	Pathogenic
67	Hematological disorders	AF	β-thalassemia	#613985	HBB	AR	ENST00000335295.4	619 bp deletion	Exon 3	Homozygous	Pathogenic
68	Hematological disorders	CVS	β-thalassemia	#613985	HBB	AR	ENST00000335295.4	IVS 1,5 G>C & FS 41/42	Exon 1 & Exon 2	Compound heterozygous	Pathogenic
69	Hematological disorders	CVS	β-thalassemia	#613985	HBB	AR	ENST00000335295.4	FS 41/42 & IVS 1,5 G>C	Exon 2 & Exon 1	Compound heterozygous	Pathogenic
70	Hematological disorders	CVS	β-thalassemia	#613985	HBB	AR	ENST00000335295.4	IVS 1,1 G>T	Exon 1	Homozygous	Pathogenic
71	Hematological disorders	CVS	β-thalassemia	#613985	HBB	AR	ENST00000335295.4	FS41/42	Exon 2	Homozygous	Pathogenic
72	Hematological disorders	CVS	β-thalassemia	#613985	HBB	AR	ENST00000335295.4	619 bp deletion	Exon 3	Homozygous	Pathogenic
73	Hematological disorders	CVS	β-thalassemia	#613985	HBB	AR	ENST00000335295.4	IVS1,1 G>T & 619 bp deletion	Exon 1 & Exon 3	Compound heterozygous	Pathogenic
74	Hematological disorders	CVS	β-thalassemia	#613985	HBB	AR	ENST00000335295.4	IVS 1,5 G>C	Exon 1	Homozygous	Pathogenic
75	Hematological disorders	CVS	β-thalassemia	#613985	HBB	AR	ENST00000335295.4	FS 41/42 & IVS 1,5 G>C	Exon 2 & Exon 1	Compound heterozygous	Pathogenic
76	Hematological disorders	CVS	β-thalassemia	#613985	HBB	AR	ENST00000335295.4	FS8/9 & IVS 1,5 G>C	Exon 1	Compound heterozygous	Pathogenic
77	Hematological disorders	AF	β-thalassemia	#613985	HBB	AR	ENST00000335295.4	IVS 1,5 G>C	Exon 1	Homozygous	Pathogenic
78	Hematological disorders	AF	β-thalassemia	#613985	HBB	AR	ENST00000335295.4	FS41/42	Exon 2	Homozygous	Pathogenic
79	Hematological disorders	CVS	β-thalassemia	#613985	HBB	AR	ENST00000335295.4	FS8/9	Exon 1	Homozygous	Pathogenic
80	Hematological disorders	AF	β-thalassemia	#613985	HBB	AR	ENST00000335295.4	Delta beta inversion del CD15G>A	Exon 1 to 3	Compound heterozygous	Pathogenic
81	Hematological disorders	AF	β-thalassemia	#613985	HBB	AR	ENST00000335295.4	IVS 1,5 G>C	Exon 1	Homozygous	Pathogenic
82	Hematological disorders	CVS	β-thalassemia	#613985	HBB	AR	ENST00000335295.4	IVS 1,5 G>C & CD30G>C	Exon 1	Compound heterozygous	Pathogenic
83	Hematological disorders	AF	β-thalassemia	#613985	HBB	AR	ENST00000335295.4	IVS 1,5 G>C	Exon 1	Homozygous	Pathogenic
84	Hematological disorders	CVS	β-thalassemia	#613985	HBB	AR	ENST00000335295.4	619 bp deletion & FS41/42	Exon 3 & Exon 2	Compound heterozygous	Pathogenic
85	Hematological disorders	CVS	β-thalassemia	#613985	HBB	AR	ENST00000335295.4	IVS 1,5 G>C & FS8/9	Exon 1	Compound heterozygous	Pathogenic
86	Hematological disorders	AF	β-thalassemia	#613985	HBB	AR	ENST00000335295.4	FS16(-C)	Exon 1	Homozygous	Pathogenic
87	Hematological disorders	AF	β-thalassemia	#613985	HBB	AR	ENST00000335295.4	FS41/42 & -88C>T	Exon 2 & Exon 1	Compound heterozygous	Pathogenic
88	Hematological disorders	CVS	β-thalassemia	#613985	HBB	AR	ENST00000335295.4	FS8/9 & CD30G>A	Exon 1	Compound heterozygous	Pathogenic
89	Hematological disorders	CVS	β-thalassemia	#613985	HBB	AR	ENST00000335295.4	IVS 1,5 G>C & -88C>T	Exon 1	Compound heterozygous	Pathogenic
90	Hematological disorders	CVS	β-thalassemia	#613985	HBB	AR	ENST00000335295.4	619 bp deletion & IVS1,1G>T	Exon 3 & Exon 1	Compound heterozygous	Pathogenic
91	Hematological disorders	AF	β-thalassemia	#613985	HBB	AR	ENST00000335295.4	IVS 1,5 G>C & CAP+1 A>C	Exon 1	Compound heterozygous	Pathogenic
92	Hematological disorders	CVS	β-thalassemia	#613985	HBB	AR	ENST00000335295.4	IVS 1,5 G>C	Exon 1	Homozygous	Pathogenic
93	Hematological disorders	CVS	β-thalassemia	#613985	HBB	AR	ENST00000335295.4	IVS 1,5 G>C	Exon 1	Homozygous	Pathogenic
94	Hematological disorders	AF	β-thalassemia	#613985	HBB	AR	ENST00000335295.4	IVS 1,5 G>C & FS 8/9	Exon 1	Compound heterozygous	Pathogenic
95	Hematological disorders	CVS	β-thalassemia	#613985	HBB	AR	ENST00000335295.4	Cd 5 (-CT)	Exon 1	Homozygous	Pathogenic
96	Hematological disorders	CVS	β-thalassemia	#613985	HBB	AR	ENST00000335295.4	619 bp deletion	Exon 3	Homozygous	Pathogenic
97	Hematological disorders	CVS	β-thalassemia	#613985	HBB	AR	ENST00000335295.4	Delta beta inversion del	Exon 1 to 3	Homozygous	Pathogenic
98	Hematological disorders	CVS	β-thalassemia	#613985	HBB	AR	ENST00000335295.4	Cd 30 G>C & IVS 1,5 G>C	Exon 1	Compound heterozygous	Pathogenic
99	Hematological disorders	CVS	β-thalassemia	#613985	HBB	AR	ENST00000335295.4	IVS 1,5 G>C & Cd 26 A>G	Exon 2	Compound heterozygous	Pathogenic
100	Hematological disorders	CVS	β-thalassemia	#613985	HBB	AR	ENST00000335295.4	Cd 5 (-CT)	Exon 1	Homozygous	Pathogenic
101	Hematological disorders	CVS	β-thalassemia	#613985	HBB	AR	ENST00000335295.4	IVS 1,1 G>T	Exon 1	Compound heterozygous	Pathogenic
102	Hematological disorders	CVS	β-thalassemia	#613985	HBB	AR	ENST00000335295.4	Cd 15 G>A & Cd 121G>C (HbD)	Exon 1 & Exon 3	Compound heterozygous	Pathogenic
103	Hematological disorders	CVS	β-thalassemia	#613985	HBB	AR	ENST00000335295.4	619 bp deletion	Exon 3	Homozygous	Pathogenic
104	Hematological disorders	CVS	β-thalassemia	#613985	HBB	AR	ENST00000335295.4	IVS 1,5 (G>C)	Intron 1	Homozygous	Pathogenic
105	Hematological disorders	CVS	β-thalassemia	#613985	HBB	AR	ENST00000335295.4	CD121(G-C) HbD	Exon 3	Homozygous	Pathogenic
106	Hematological disorders	CVS	β-thalassemia	#613985	HBB	AR	ENST00000335295.4	IVS 1,5 (G>C)	Exon 1	Homozygous	Pathogenic
107	Hematological disorders	AF	β-thalassemia	#613985	HBB	AR	ENST00000335295.4	IVS 1,5 (G>C) & FS 8/9	Exon 1	Compound heterozygous	Pathogenic
108	Hematological disorders	CVS	β-thalassemia	#613985	HBB	AR	ENST00000335295.4	FS 8/9	Exon 1	Homozygous	Pathogenic
109	Hematological disorders	AF	β-thalassemia	#613985	HBB	AR	ENST00000335295.4	FS41/42 & FS8/9	Exon 2 & Exon 1	Compound heterozygous	Pathogenic
110	Hematological disorders	AF	β-thalassemia	#613985	HBB	AR	ENST00000335295.4	IVS 1,5 (G>C)	Intron 1	Homozygous	Pathogenic
111	Hematological disorders	AF	β-thalassemia	#613985	HBB	AR	ENST00000335295.4	IVS 1,5 (G>C)	Exon 1	Homozygous	Pathogenic
112	Hematological disorders	AF	β-thalassemia	#613985	HBB	AR	ENST00000335295.4	IVS 1,5 (G>C)	Exon 1	Homozygous	Pathogenic
113	Hematological disorders	AF	β-thalassemia	#613985	HBB	AR	ENST00000335295.4	FS41/42	Exon 2	Homozygous	Pathogenic
114	Hematological disorders	AF	β-thalassemia	#613985	HBB	AR	ENST00000335295.4	IVS 1-5,G>C & Hbe cd 26 (G>C)	Exon 1 & Exon 3	Homozygous	Pathogenic
115	Hematological disorders	CVS	β-thalassemia	#613985	HBB	AR	ENST00000335295.4	IVS 1,5 (G>C)	Exon 1	Homozygous	Pathogenic
116	Hematological disorders	CVS	β-thalassemia	#613985	HBB	AR	ENST00000335295.4	IVS 1,5 (G>C)	Exon 1	Homozygous	Pathogenic
117	Hematological disorders	AF	β-thalassemia	#613985	HBB	AR	ENST00000335295.4	IVS 1,5 (G>C) & CD6 (A>T)	Exon 1	Compound heterozygous	Pathogenic
118	Hematological disorders	AF	β-thalassemia	#613985	HBB	AR	ENST00000335295.4	IVS 1,5 (G>C) & FS8/9	Exon 1	Compound heterozygous	Pathogenic
119	Hematological disorders	CVS	β-thalassemia	#613985	HBB	AR	ENST00000335295.4	IVS1,5(G>C) and -88(C>T)	Exon 1	Homozygous	Pathogenic
120	Hematological disorders	CVS	β-thalassemia	#613985	HBB	AR	ENST00000335295.4	IVS 1,5 (G>C) & FS41/42	Exon 1 & Exon 2	Compound heterozygous	Pathogenic
121	Hematological disorders	AF	β-thalassemia	#613985	HBB	AR	ENST00000335295.4	FS 41/42 AND FS 8/9	Exon 2 & Exon 1	Compound heterozygous	Pathogenic
122	Hematological disorders	CVS	β-thalassemia	#613985	HBB	AR	ENST00000335295.4	CD-15 (G>A)	Exon 1	Homozygous	Pathogenic
123	Hematological disorders	CVS	β-thalassemia	#613985	HBB	AR	ENST00000335295.4	IVS 1,5 (G>C) & CD-15 (G>A)	Exon 1	Compound heterozygous	Pathogenic
124	Hematological disorders	CVS	β-thalassemia	#613985	HBB	AR	ENST00000335295.4	FS16(-C)	Exon 1	Homozygous	Pathogenic
125	Hematological disorders	CVS	β-thalassemia	#613985	HBB	AR	ENST00000335295.4	FS 8/9 & CD30 (G>C)	Exon 1 & Exon 2	Compound heterozygous	Pathogenic
126	Hematological disorders	CVS	β-thalassemia	#613985	HBB	AR	ENST00000335295.4	IVS 1,5G>C & CD30G>A	Exon 1	Compound heterozygous	Pathogenic
127	Hematological disorders	CVS	β-thalassemia	#613985	HBB	AR	ENST00000335295.4	IVS1,5 (G-C) & CD-121 (G>C) HBD	Exon 1 & Exon 3	Compound heterozygous	Pathogenic
128	Hematological disorders	AF	β-thalassemia	#613985	HBB	AR	ENST00000335295.4	IVS 1,5 (G>C) & FS8/9	Exon 1	Compound heterozygous	Pathogenic
129	Hematological disorders	CVS	β-thalassemia	#613985	HBB	AR	ENST00000335295.4	IVS 1,5 (G>C)	Exon 1	Homozygous	Pathogenic
130	Hematological disorders	CVS	β-thalassemia	#613985	HBB	AR	ENST00000335295.4	IVS 1,5 (G>C)	Exon 1	Homozygous	Pathogenic
131	Hematological disorders	CVS	β-thalassemia	#613985	HBB	AR	ENST00000335295.4	619bp del & IVS 1,5 (G>C)	Exon 3 & Exon 1	Compound heterozygous	Pathogenic
132	Hematological disorders	CVS	β-thalassemia	#613985	HBB	AR	ENST00000335295.4	IVS 1,1 (G>T)	Exon 1	Homozygous	Pathogenic
133	Hematological disorders	AF	β-thalassemia	#613985	HBB	AR	ENST00000335295.4	FS 8/9	Exon 1	Homozygous	Pathogenic
134	Hematological disorders	CVS	β-thalassemia	#613985	HBB	AR	ENST00000335295.4	IVS 1,5 (G>C)	Exon 1	Homozygous	Pathogenic
135	Hematological disorders	CVS	β-thalassemia	#613985	HBB	AR	ENST00000335295.4	IVS 1,5 (G>C)	Exon 1	Homozygous	Pathogenic
136	Hematological disorders	CVS	β-thalassemia	#613985	HBB	AR	ENST00000335295.4	IVS 1,1 (G>T) 619 BP deletion	Exon 1	Compound heterozygous	Pathogenic
137	Hematological disorders	CVS	β-thalassemia	#613985	HBB	AR	ENST00000335295.4	CD 30 (G>C) & c.92G>C	Exon 2 & Exon 1	Compound heterozygous	Pathogenic
138	Hematological disorders	CVS	β-thalassemia	#613985	HBB	AR	ENST00000335295.4	IVS 1,5 (G>C)	Exon 1	Homozygous	Pathogenic
139	Hematological disorders	AF	β-thalassemia	#613985	HBB	AR	ENST00000335295.4	CD 15 (G>A)	Exon 1	Homozygous	Pathogenic
140	Hematological disorders	CVS	β-thalassemia	#613985	HBB	AR	ENST00000335295.4	IVS 1,5 (G>C)	Exon 1	Homozygous	Pathogenic
141	Hematological disorders	AF	β-thalassemia	#613985	HBB	AR	ENST00000335295.4	IVS 1,5 (G>C)	Exon 1	Homozygous	Pathogenic
142	Hematological disorders	AF	β-thalassemia	#613985	HBB	AR	ENST00000335295.4	IVS 1,1 (G>T)	Exon 1	Homozygous	Pathogenic
143	Hematological disorders	CVS	β-thalassemia	#613985	HBB	AR	ENST00000335295.4	IVS 1,5 (G>C) & CD30 (G>C)	Exon 1 and Exon 2	Compound Heterozygous	Pathogenic
144	Hematological disorders	AF	β-thalassemia	#613985	HBB	AR	ENST00000335295.4	IVS 1,5 (G>C) & CD 41/42 (CTTT)	Exon 1 and Exon 2	Compound Heterozygous	Pathogenic
145	Hematological disorders	CVS	β-thalassemia	#613985	HBB	AR	ENST00000335295.4	IVS 1,5 (G>C) & 619 bp deletion	Exon 1 to 3	Compound Heterozygous	Pathogenic
146	Hematological disorders	CVS	β-thalassemia	#613985	HBB	AR	ENST00000335295.4	c.47G>A(p.Trp16Ter) & CD 5 (-CT)	Exon 1	Compound Heterozygous	Pathogenic
147	Hematological disorders	AF	Sickle cell disease	#603903	HBB	AR	ENST00000335295.4	CD6 A>T	Exon 3	Homozygous	Pathogenic
148	Hematological disorders	CVS	Sickle cell disease	#603903	HBB	AR	ENST00000335295.4	CD6 A>T	Exon 3	Homozygous	Pathogenic
149	Hematological disorders	CVS	Sickle cell disease	#603903	HBB	AR	ENST00000335295.4	CD6 A>T	Exon 1	Homozygous	Pathogenic
150	Hematological disorders	CVS	Sickle cell disease	#603903	HBB	AR	ENST00000335295.4	CD6 A>T	Exon 3	Homozygous	Pathogenic
151	Hematological disorders	CVS	Sickle cell disease	#603903	HBB	AR	ENST00000335295.4	CD6 A>T	Exon 1	Homozygous	Pathogenic
152	Hematological disorders	CVS	Sickle cell disease	#603903	HBB	AR	ENST00000335295.4	CD6 A>T	Exon 3	Homozygous	Pathogenic
153	Hematological disorders	AF	Hemophilia A	#306700	F8	XLR	ENST00000360256.4	BCL1 marker	-	Homozygous/ Heterozygous	Pathogenic
154	Hematological disorders	CVS	Hemophilia A	#306700	F8	XLR	ENST00000360256.4	BCL1 marker	-	Informative	Pathogenic
155	Hematological disorders	CVS	Hemophilia A	#306700	F8	XLR	ENST00000360256.4	INTRON1 GT MARKER IN F8 GENE	Intron 1	Informative	Pathogenic
156	Hematological disorders	CVS	Hemophilia A	#306700	F8	XLR	ENST00000360256.4	BCL1 marker	Intron 18	Informative	Pathogenic
157	Hematological disorders	CVS	Hemophilia A	#306700	F8	XLR	ENST00000360256.4	BCL1 & BSL1 marker	-	Informative	Pathogenic
158	Hematological disorders	CVS	Hemophilia A	#306700	F8	XLR	ENST00000360256.4	BCL1 marker	-	Hemizygous	Pathogenic
159	Hematological disorders	CVS	Alpha-thalassemia	#604131	HBA1 AND HBA2	--	ENST00000320868.9	α 3.7/α 3.7	16p13.3	2 of 4 copies deleted	Pathogenic
160	Hematological disorders	CVS	Fanconi anemia	#614082	FANCG	AR	ENST00000389301.3	c.755T>C (p.Leu252Pro) in exon-6	Exon 6	Homozygous	Variant of uncertain significance
AR: Autosomal recessive; XLR: X-linked recessive; CVS: Chorionic villus sample; AF: Amniotic fluid sample

## Sheet: Neurological
Sr no.	Name of group	Sample type	Disease name	OMIM	Gene	Inheritance	Transcript ID	Variant	Location	Genotype status	Pathogenicity
1	Neurological disorders	AF	Spinal muscular atrophy	#253300	SMN1	AR	ENST00000380707.9 ENST00000380743.9	Deletion of exon 7 & 8 of SMN1 gene	Exon 7 and Exon 8	Homozygous	Pathogenic
2	Neurological disorders	CVS	Spinal muscular atrophy	#253300	SMN1	AR	ENST00000380707.9 ENST00000380743.9	Deletion of exon 7 & 8 of SMN1 gene	Exon 7 and Exon 8	Homozygous	Pathogenic
3	Neurological disorders	CVS	Spinal muscular atrophy	#253300	SMN1	AR	ENST00000380707.9 ENST00000380743.9	Deletion of exon 7 & 8 of SMN1 gene	Exon 7 and Exon 8	Homozygous	Pathogenic
4	Neurological disorders	CVS	Spinal muscular atrophy	#253300	SMN1	AR	ENST00000380707.9 ENST00000380743.9	Deletion of exon 7 & 8 of SMN1 gene	Exon 7 and Exon 8	Homozygous	Pathogenic
5	Neurological disorders	AF	Spinal muscular atrophy	#253300	SMN1	AR	ENST00000380707.9 ENST00000380743.9	Deletion of exon 7 & 8 of SMN1 gene	Exon 7 and Exon 8	Homozygous	Pathogenic
6	Neurological disorders	AF	Spinal muscular atrophy	#253300	SMN1	AR	ENST00000380707.9 ENST00000380743.9	Deletion of exon 7 & 8 of SMN1 gene	Exon 7 and Exon 8	Homozygous	Pathogenic
7	Neurological disorders	CVS	Spinal muscular atrophy	#253300	SMN1	AR	ENST00000380707.9 ENST00000380743.9	Deletion of exon 7 & 8 of SMN1 gene	Exon 7 and Exon 8	Homozygous	Pathogenic
8	Neurological disorders	CVS	Spinal muscular atrophy	#253300	SMN1	AR	ENST00000380707.9 ENST00000380743.9	Deletion of exon 7 & 8 of SMN1 gene	Exon 7 and Exon 8	Homozygous	Pathogenic
9	Neurological disorders	CVS	Spinal muscular atrophy	#253300	SMN1	AR	ENST00000380707.9 ENST00000380743.9	Deletion of exon 7 & 8 of SMN1 gene	Exon 7 and Exon 8	Homozygous	Pathogenic
10	Neurological disorders	CVS	Spinal muscular atrophy	#253300	SMN1	AR	ENST00000380707.9 ENST00000380743.9	Deletion of exon 7 & 8 of SMN1 gene	Exon 7 and Exon 8	Homozygous	Pathogenic
11	Neurological disorders	CVS	Spinal muscular atrophy	#253300	SMN1	AR	ENST00000380707.9 ENST00000380743.9	Deletion of exon 7 & 8 of SMN1 gene	Exon 7 and Exon 8	Homozygous	Pathogenic
12	Neurological disorders	AF	Spinal muscular atrophy	#253300	SMN1	AR	ENST00000380707.9 ENST00000380743.9	Deletion of exon 7 & 8 of SMN1 gene	Exon 7 and Exon 8	Homozygous	Pathogenic
13	Neurological disorders	CVS	Spinal muscular atrophy	#253300	SMN1	AR	ENST00000380707.9 ENST00000380743.9	Deletion of exon 7 & 8 of SMN1 gene	Exon 7 and Exon 8	Homozygous	Pathogenic
14	Neurological disorders	CVS	Spinal muscular atrophy	#253300	SMN1	AR	ENST00000380707.9 ENST00000380743.9	Deletion of exon 7 & 8 of SMN1 gene	Exon 7 and Exon 8	Homozygous	Pathogenic
15	Neurological disorders	CVS	Spinal muscular atrophy	#253300	SMN1	AR	ENST00000380707.9 ENST00000380743.9	Deletion of exon 7 & 8 of SMN1 gene	Exon 7 and Exon 8	Homozygous	Pathogenic
16	Neurological disorders	AF	Spinal muscular atrophy	#253300	SMN1	AR	ENST00000380707.9 ENST00000380743.9	Deletion of exon 7 & 8 of SMN1 gene	Exon 7 and Exon 8	Homozygous	Pathogenic
17	Neurological disorders	AF	Spinal muscular atrophy	#253300	SMN1	AR	ENST00000380707.9 ENST00000380743.9	Deletion of exon 7 & 8 of SMN1 gene	Exon 7 and Exon 8	Homozygous	Pathogenic
18	Neurological disorders	CVS	Spinal muscular atrophy	#253300	SMN1	AR	ENST00000380707.9 ENST00000380743.9	Deletion of exon 7 & 8 of SMN1 gene	Exon 7 and Exon 8	Homozygous	Pathogenic
19	Neurological disorders	CVS	Spinal muscular atrophy	#253300	SMN1	AR	ENST00000380707.9 ENST00000380743.9	Deletion of exon 7 & 8 of SMN1 gene	Exon 7 and Exon 8	Homozygous	Pathogenic
20	Neurological disorders	CVS	Spinal muscular atrophy	#253300	SMN1	AR	ENST00000380707.9 ENST00000380743.9	Deletion of exon 7 & 8 c.462A>G	Exon 7 and Exon 8 Exon 4	Compound heterozygous	Pathogenic
21	Neurological disorders	CVS	Spinal muscular atrophy	#253300	SMN1	AR	ENST00000380707.9 ENST00000380743.9	Deletion of exon 7 & 8 of SMN1 gene	Exon 7 and Exon 8	Homozygous	Pathogenic
22	Neurological disorders	CVS	Spinal muscular atrophy	#253300	SMN1	AR	ENST00000380707.9 ENST00000380743.9	Deletion of exon 7 & 8 of SMN1 gene	Exon 7 and Exon 8	Homozygous	Pathogenic
23	Neurological disorders	AF	Spinal muscular atrophy	#253300	SMN1	AR	ENST00000380707.9 ENST00000380743.9	Deletion of exon 7 & 8 of SMN1 gene	Exon 7 and Exon 8	Homozygous	Pathogenic
24	Neurological disorders	CVS	Spinal muscular atrophy	#253300	SMN1	AR	ENST00000380707.9 ENST00000380743.9	Deletion of exon 7 & 8 of SMN1 gene	Exon 7 and Exon 8	Homozygous	Pathogenic
25	Neurological disorders	CVS	Spinal muscular atrophy	#253300	SMN1	AR	ENST00000380707.9 ENST00000380743.9	Deletion of exon 7 & 8 (3 copies of SMN2 gene)	Exon 7 and Exon 8	Homozygous	Pathogenic
26	Neurological disorders	CVS	Spinal muscular atrophy	#253300	SMN1	AR	ENST00000380707.9 ENST00000380743.9	Deletion of exon 7 & 8 of SMN1 gene	Exon 7 and Exon 8	Homozygous	Pathogenic
27	Neurological disorders	AF	Spinal muscular atrophy	#253300	SMN1	AR	ENST00000380707.9 ENST00000380743.9	Deletion of exon 7 & 8 of SMN1 gene	Exon 7 and Exon 8	Homozygous	Pathogenic
28	Neurological disorders	CVS	Spinal muscular atrophy	#253300	SMN1	AR	ENST00000380707.9 ENST00000380743.9	Deletion of exon 7 & 8 of SMN1 gene	Exon 7 and Exon 8	Homozygous	Pathogenic
29	Neurological disorders	CVS	Spinal muscular atrophy	#253300	SMN1	AR	ENST00000380707.9 ENST00000380743.9	Deletion of exon 7 & 8 of SMN1 gene	Exon 7 and Exon 8	Homozygous	Pathogenic
30	Neurological disorders	AF	Duchenne muscular dystrophy	#310200	DMD	XLR	ENST00000357033.9	Deletion	Exon 47	Hemizygous	Pathogenic
31	Neurological disorders	AF	Duchenne muscular dystrophy	#310200	DMD	XLR	ENST00000357033.9	Deletion	Exon 46 to 52	Hemizygous	Pathogenic
32	Neurological disorders	AF	Duchenne muscular dystrophy	#310200	DMD	XLR	ENST00000357033.9	Deletion	Exon 45 to 52	Hemizygous	Pathogenic
33	Neurological disorders	CVS	Duchenne muscular dystrophy	#310200	DMD	XLR	ENST00000357033.9	Deletion	Exon 8-19	Hemizygous	Pathogenic
34	Neurological disorders	AF	Duchenne muscular dystrophy	#310200	DMD	XLR	ENST00000357033.9	Deletion	Exon 43-52	Hemizygous	Pathogenic
35	Neurological disorders	CVS	Duchenne muscular dystrophy	#310200	DMD	XLR	ENST00000357033.9	Deletion	Exon 45-49	Hemizygous	Pathogenic
36	Neurological disorders	AF	Duchenne muscular dystrophy	#310200	DMD	XLR	ENST00000357033.9	Deletion	Exon 6 to 13	Hemizygous	Pathogenic
37	Neurological disorders	AF	Duchenne muscular dystrophy	#310200	DMD	XLR	ENST00000357033.9	Deletion	Exon 50	Hemizygous	Pathogenic
38	Neurological disorders	AF	Duchenne muscular dystrophy	#310200	DMD	XLR	ENST00000357033.9	Deletion	Exon 8	Hemizygous	Pathogenic
39	Neurological disorders	CVS	Duchenne muscular dystrophy	#310200	DMD	XLR	ENST00000357033.9	Deletion	Exon 45	Hemizygous	Pathogenic
40	Neurological disorders	CVS	Duchenne muscular dystrophy	#310200	DMD	XLR	ENST00000357033.9	Deletion	Exon 45	Hemizygous	Pathogenic
41	Neurological disorders	CVS	Duchenne muscular dystrophy	#310200	DMD	XLR	ENST00000357033.9	Deletion	Exon 45 to 47	Hemizygous	Pathogenic
42	Neurological disorders	AF	Duchenne muscular dystrophy	#310200	DMD	XLR	ENST00000357033.9	Duplication	Exon 52 to 73	Hemizygous	Pathogenic
43	Neurological disorders	CVS	Duchenne muscular dystrophy	#310200	DMD	XLR	ENST00000357033.9	Deletion	Exon 50	Hemizygous	Pathogenic
44	Neurological disorders	CVS	Duchenne muscular dystrophy	#310200	DMD	XLR	ENST00000357033.9	Deletion	Exon 3-6	Hemizygous	Pathogenic
45	Neurological disorders	CVS	Duchenne muscular dystrophy	#310200	DMD	XLR	ENST00000357033.9	Deletion	Exon 45 to 51	Hemizygous	Pathogenic
46	Neurological disorders	CVS	Duchenne muscular dystrophy	#310200	DMD	XLR	ENST00000357033.9	Duplication	Exon 51 to 73	Hemizygous	Pathogenic
47	Neurological disorders	CVS	Duchenne muscular dystrophy	#310200	DMD	XLR	ENST00000357033.9	Deletion	Exon 45 to 52	Hemizygous	Pathogenic
48	Neurological disorders	AF	Duchenne muscular dystrophy	#310200	DMD	XLR	ENST00000357033.9	c.5899C>T (p.Arg1967Ter)	Exon 41	Hemizygous	Pathogenic
49	Neurological disorders	AF	Duchenne muscular dystrophy	#310200	DMD	XLR	ENST00000357033.9	Deletion	Exon 46 to 48	Hemizygous	Pathogenic
50	Neurological disorders	CVS	Duchenne muscular dystrophy	#310200	DMD	XLR	ENST00000357033.9	Deletion	Exon 51 to 53	Hemizygous	Pathogenic
51	Neurological disorders	CVS	Duchenne muscular dystrophy	#310200	DMD	XLR	ENST00000357033.9	Deletion	Exon 45	Hemizygous	Pathogenic
52	Neurological disorders	AF	Duchenne muscular dystrophy	#310200	DMD	XLR	ENST00000357033.9	Deletion	EXON-50	Hemizygous	Pathogenic
53	Neurological disorders	CVS	Huntington disease	#143100	HTT	AD	ENST00000355072.5	CAG repeats	-	Heterozygous	Pathogenic
54	Neurological disorders	CVS	Huntington disease	#143100	HTT	AD	ENST00000355072.5	CAG repeats	-	Heterozygous	Pathogenic
55	Neurological disorders	CVS	Huntington disease	#143100	HTT	AD	ENST00000355072.5	CAG repeats	-	Heterozygous	Pathogenic
56	Neurological disorders	AF	Huntington disease	#143100	HTT	AD	ENST00000355072.5	CAG repeats	-	Heterozygous	Pathogenic
57	Neurological disorders	Fetal blood	Congenital hydrocephalus-1	#236600	CCDC88C	XLR	ENST00000389857.11	c.255dupT (p.Lys86Ter) c.161+5G>A (5 prime splice site)	Exon 3 and Intron 2	Compound heterozygous	Pathogenic & variant of uncertain significance
58	Neurological disorders	CVS	Congenital hydrocephalus-1	#236600	CCDC88C	XLR	ENST00000389857.11	c.255dupT (p.Lys86fs) c.161+5G>A (5 prime splice site)	Exon 3 and Intron 2	Compound heterozygous	Pathogenic & variant of uncertain significance
59	Neurological disorders	AF	Myotonic dystrophy 1	#160900	DMPK	AD	ENST00000291270.9	>150 repeats	-	Heterozygous	Pathogenic
60	Neurological disorders	CVS	Myotonic dystrophy 1	#160900	DMPK	AD	ENST00000291270.9	>150 repeats	-	Heterozygous	Pathogenic
61	Neurological disorders	CVS	Joubert syndrome-3	#608629	AHI1	AR	ENST00000265602.11	c.2383_2386del	Exon 16	Homozygous	Pathogenic
62	Neurological disorders	CVS	Joubert syndrome-3	#608629	AHI1	AR	ENST00000265602.11	c.931G>A (p.Val311Ile) & c.1151G>C (p.Ser384Thr)	Exon 6 & Exon 7	Compound heterozygous	Likely pathogenic
63	Neurological disorders	AF	Mowat-Wilson syndrome	#235730	ZEB2	AD	ENST00000558170.6	c.385G>A (p.Ala129Thr)	Exon 4	Heterozygous	Likely pathogenic
64	Neurological disorders	AF	Cortical dysplasia, complex, with other brain malformations 1 Au-Kline syndrome	#614039 #616580	TUBB3 HNRNPK	AD AD	ENST00000315491.12 ENST00000376263.8	c.685G>T (p.Val229Leu) c.814C>T (p.Pro272Ser)	Exon 45 Exon 11	Heterozygous Heterozygous	Variant of uncertain significance & Likely pathogenic
65	Neurological disorders	AF	Dystonia-28	#617284	KMT2B	AD	ENST00000222270.7	c.1369C>T (p.Pro457Ser)	Exon 3	Heterozygous	Variant of uncertain significance
66	Neurological disorders	CVS	Friedreich ataxia	#229300	FXN	AR	ENST00000484259.3	GAA repeats	-	Homozygous	Pathogenic
67	Neurological disorders	AF	Intellectual developmental disorder with autism and speech delay	#606053	TBR1	AD	ENST00000389554.3	c.284A>G (p.His95Arg)	Exon 1	Heterozygous	Variant of uncertain significance
68	Neurological disorders	CVS	Joubert syndrome-16 Neonatal stridor	#614465	TMEM138 Chr-8	AR ?	ENST00000278826.6	c.287A>G (p.HIS96ARG) - EXON-3 chr8:g.(?_37686279)_(37823988_?)dup - (~137.71 KB)	Exon 3	Homozygous Heterozygous	Likely pathogenic
69	Neurological disorders	AF	Phelan-McDermid syndrome	#606232	SHANK3	AD	ENST00000262795.3	c.3631A>G (p.Ile1211Val)	Exon 22	Heterozygous	Variant of uncertain significance
70	Neurological disorders	CVS	Progressive encephalopathy with brain atrophy and spasticity	#617669	TRAPPC12	AR	ENST00000324266.10	c.1823A>G (p.Lys608Arg)	Exon 10	Homozygous	Variant of uncertain significance possibly damaging
71	Neurological disorders	AF	Miura type of epiphyseal chondrodysplasia Cornelia de Lange Syndrome-1	#615923 #122470	NPR2 NIPBL	AD AD	ENST00000342694.7 ENST00000342694.7	c.2222G>A (p.Arg741Gln) c.7510C>T (p.Arg2504Trp)	Exon 15 Exon 44	Heterozygous Heterozygous	Variant of uncertain significance
72	Neurological disorders	CVS	Neurofibromatosis type 1	#162200	NF1	AD	ENST00000358273.9	c.2041C>T (p.Arg681Ter)	Exon 18	Heterozygous	Pathogenic
73	Neurological disorders	AF	Primary microcephaly-7	#612703	STIL	AR	ENST00000371877.7	c.440G>C (p.Ser147Thr) and c.3257C>T(p.Ser1086Leu)	Exon 5 and Exon 17	Compound heterozygous	Variant of uncertain significance
74	Neurological disorders	CVS	Zain syndrome	#618766	SCYL2	AR	ENST00000635101.1	c.214_234delinsTC (p.Asp72SerfsTer9)	Exon 3	Homozygous	Pathogenic
75	Neurological disorders	CVS	Diagnosis of Chr1q21.1 duplication	-	CHD1L (*613039)	--	ENST00000369258.8	chr1:145971463_148395589)	1q21.1	heterozygous duplication	Variant of uncertain significance
76	Neurological disorders	AF	Arthrogryposis multiplex congentia 1, neurogenic, with myelin defect	#617468	LGI4	AR	ENST00000310123.8	c.863G>C (p.Trp288Ser)	Exon 8	Heterozygous 2nd variant not found	Variant of uncertain significance
77	Neurological disorders	AF	Bethlem myopathy	#158810	COL6A3	AD	NM_004369.4	c.3700G>A (p.V1234M)	Exon 9	Heterozygous	Variant of uncertain significance
78	Neurological disorders	AF	Muscular dystrophy-dystroglycanopathy type A, 8	#614830	POMGNT2	AR	ENST00000344697.3	c.1369C>T (P.Leu457Phe)	Exon 2	Homozygous	Variant of uncertain significance
AR: Autosomal recessive; XLR: X-linked recessive; CVS: Chorionic villus sample; AF: Amniotic fluid sample

## Sheet: Musculo-skeletal
Sr no.	Name of group	Sample type	Disease name	OMIM	Gene	Inheritance	Transcript ID	Variant	Location	Genotype status	Pathogenicity
1	Musculo-skeletal disorders	CVS	Congenital myopathy-1A	#117000	RYR1	AD	ENST00000359596.8	c.8279A>T (p.Glu2760Val)	Exon 52	Heterozygous	Variant of uncertain significance
2	Musculo-skeletal disorders	AF	3M syndrome-1	#273750	CUL7	AR	ENST00000535468.1	c.1000C>A (p.Leu334Ile)	Exon 4	Homozygous	Variant of uncertain significance
3	Musculo-skeletal disorders	CVS	Achondroplasia	#100800	FGFR3	AD	ENST00000440486.8	G1138A	Exon 9	Heterozygous	Pathogenic
4	Musculo-skeletal disorders	AF	Aggrecan type of spondyloepimetaphyseal dysplasia Treacher Collins syndrome 1	#612813 #154500	ACAN TCOF1	AR AD	ENST00000560601.4 ENST00000643257.2	c.1817C>G (p.Ala606Gly) c.1340C>G (p.Pro447Arg)	Exon 10	Homozygous Heterozygous	Variant of uncertain significance
5	Musculo-skeletal disorders	CVS	Arthrogryposis-renal dysfunction-cholestasis syndrome	#208085	VPS33B	AR	NM_001289149.1	c.285_286delCT (p.Tyr96TrpfsTer18	Exon 7	Homozygous	Pathogenic
6	Musculo-skeletal disorders	CVS	Bruck syndrome 1	#259450	FKBP10	AR	ENST00000282903.10	c.161G>A (p.Arg54Gln) c.515A>G (p.Tyr172Cys)	Exon 2 Exon 5	Compound heterozygous	Variant of uncertain significance
7	Musculo-skeletal disorders	AF	Caffey disease	#114000	COL1A1	AD	ENST00000225964.10	c.3505G>A (p.Gly1169Ser)	Exon 47	Heterozygous	Likely pathogenic
8	Musculo-skeletal disorders	CVS	Congenital myopathy 8	#618654	ACTN2	AD	ENST00000366578.6	c.937A>T (p.Met313Leu)	Exon 10	Heterozygous	Variant of uncertain significance
9	Musculo-skeletal disorders	AF	Crouzon syndrome	#123500	FGFR2	AR	ENST00000457416	c.833G>T (P.C278F)	Exon 7	Homozygous	Pathogenic
10	Musculo-skeletal disorders	CVS	Ellis-van Creveld syndrome	#225500	EVC2	AR	NST00000344408.10	c.2614C>T (p.Arg872Trp)	Exon 15	Homozygous	Variant of uncertain significance
11	Musculo-skeletal disorders	AF	Fibrochondrogenesis-2	#614524	COL11A2	AR	ENST00000374708.4	c.1621C>T (p.Arg541Ter)	Exon 20	Homozygous	Pathogenic
12	Musculo-skeletal disorders	Fetal blood	Marfan Lipodystrophy Syndrome	#616914	FBN1	AD	ENST00000316623.5	c.4162C>T (p.Arg1388Cys)	Exon 34	Heterozygous	Variant of uncertain significance
13	Musculo-skeletal disorders	AF	Short-rib thoracic dysplasia 3 with or without polydactyly	#613091	DYNC2H1	AR	ENST00000398093	c.5053G>A (p.Gly1685Arg) & c.7784A>G (p.His2595Arg )	EXON 33 and Exon 48	Compound heterozygous	Variant of uncertain significance
14	Musculo-skeletal disorders	AF	Progressive pesudorheumatoid arthropathy of childhood	#208230	CCN6	AR	ENST00000361714.1	c.226A>T(p.Lys76Ter)	Exon 2	Homozygous	Pathogenic
15	Musculo-skeletal disorders	AF	Osteogenesis imperfecta, type VIII	#610915	P3H1	AR	ENST00000236040.8	c.2051_2054del (p.Glu984GlyfsTer2)	Exon 4	Homozygous	Pathogenic
16	Musculo-skeletal disorders	AF	Congenital Myasthenic syndrome 3A/3C	#616321	CHRND	AD	ENST00000418967	c.208G>A (p.E70K)	Exon 3	Heterozygous	Pathogenic
17	Musculo-skeletal disorders	CVS	Limb-girdle muscular dystrophy-10	#608807	TTN	AR	ENST00000589042.1	c.89689C>T (Leu29897Phe) & c.84304T>C (Trp28102Arg)	Exon 335 and Exon 326	Compound heterozygous	Variant of uncertain significance
AR: Autosomal recessive; XLR: X-linked recessive; CVS: Chorionic villus sample; AF: Amniotic fluid sample

## Sheet: Endocrine
Sr no.	Name of group	Sample type	Disease name	OMIM	Gene	Inheritance	Transcript ID	Variant	Location	Genotype status	Pathogenicity
1	Endocrine	CVS	Congenital Adrenal Hyperplasia	#201910	CYP21A2	AR	ENST00000448314.6	c.518T>A | p.Ile173Asn	EXON 4	Homozygous	Pathogenic
2	Endocrine	CVS	Congenital Adrenal Hyperplasia	#201910	CYP21A2	AR	ENST00000418967	c.293-13A/C C>G (IVS2-13 A/C>G	Intron 2-3	Homozygous	Pathogenic
3	Endocrine	CVS	Congenital Adrenal Hyperplasia	#201910	CYP21A2	AR	ENST00000435122	Continuous deletion	Promotor to exon 3	Homozygous	Pathogenic
4	Endocrine	AF	Congenital Adrenal Hyperplasia	#201910	CYP21A2	AR	ENST00000418967	c.909 G>A (p.Trp303Ter) c.1446-1447ins (p.Arg484ProfsTer40)	Exon 7 Exon 10	Compound heterozygous	Likely pathogenic
5	Endocrine	AF	Congenital Adrenal Hyperplasia	#201910	CYP21A2	AR	ENST00000418967	I173N (I237N, V238E, M240K)	Exon 4 Exon 6	Homozygous	Pathogenic
6	Endocrine	CVS	Congenital Adrenal Hyperplasia	#201910	CYP21A2	AR	ENST00000418967	c.293-13C>G c.713T>A (p.Val238Glu) & c.719T>A	Intron 2 Exon 6	Compound heterozygous	Pathogenic
7	Endocrine	CVS	Congenital Adrenal Hyperplasia	#201910	CYP21A2	AR	ENST00000418967	c.293-13C>G	Intron 2	Homozygous	Pathogenic
8	Endocrine	CVS	Congenital Adrenal Hyperplasia	#201910	CYP21A2	AR	ENST00000418967	c.293-13G>A	Intron 2	Homozygous	Pathogenic
9	Endocrine	CVS	Congenital Adrenal Hyperplasia	#201910	CYP21A2	AR	ENST00000418967.2	c.-4C>T	Intron 1	Homozygous	Variant of uncertain significance
10	Endocrine	CVS	AAA syndrome	#231550	AAA	AR	ENST00000209873.8	c.43C>A (Q15K)	Exon 1	Homozygous	Pathogenic
11	Endocrine	Fetal blood	Thyroid dyshormonogenesis 3	#274700	TG	AR	ENST0000220616.9	c.4394 G>A (p.Gly1465Glu)	Exon 1	Homozygous	Variant of uncertain significance
AR: Autosomal recessive; XLR: X-linked recessive; CVS: Chorionic villus sample; AF: Amniotic fluid sample

## Sheet: Pulmonary
Sr no.	Name of group	Sample type	Disease name	OMIM	Gene	Inheritance	Transcript ID	Variant	Location	Genotype status	Pathogenicity
1	Pulmonary	CVS	Cystic fibrosis	#219700	CFTR	AR	ENST00000003084.11	c.1521_1523delCTT (p.Phe508delPhe)	Exon 11	Homozygous	Pathogenic
2	Pulmonary	CVS	Cystic fibrosis	#219700	CFTR	AR	ENST00000003084.11	c.1521_1523delCTT (p.Phe508delPhe) & c.164+12T>C in intron 2	Exon 11 and Intron 2	Compound heterozygous	Pathogenic
3	Pulmonary	AF	Cystic fibrosis	#219700	CFTR	AR	ENST00000003084.11	c.1521_1523delCTT (p.Phe508delPhe)	Exon 11	Homozygous	Pathogenic
4	Pulmonary	CVS	Cystic fibrosis	#219700	CFTR	AR	ENST00000003084.11	c.1029delC (p.Cys343Ter)	Exon 8	Homozygous	Pathogenic
5	Pulmonary	AF	Cystic fibrosis	#219700	CFTR	AR	ENST00000003084.11	c.1521_1523delCTT (p.Phe508delPhe)	Exon 11	Homozygous	Pathogenic
6	Pulmonary	CVS	Cystic fibrosis	#219700	CFTR	AR	ENST00000003084.11	c.1029delC (p.Cys343fs)	Exon 8	Homozygous	Pathogenic
AR: Autosomal recessive; XLR: X-linked recessive; CVS: Chorionic villus sample; AF: Amniotic fluid sample

## Sheet: Other rare groups
Sr no.	Name of group	Sample type	Disease name	OMIM	Gene	Inheritance	Transcript ID	Variant	Location	Genotype status	Pathogenicity
1	Deafness	CVS	Deafness-112	#618257	BDP1	AR	ENST0000035+H3:H1588731.9	c.5543G>C (p.Arg1848Pro) & Second variant not identified	Exon 25	Heterozygous 2nd variant not found	Variant of uncertain significance
2	Deafness	AF	Deafness-94 / Combined oxidative phosphorylation deficiency 24	#618434 #616239	NARS2	AR	(ENST00000281038.10	c.1361A>G (p.Gln454Arg)	Exon 14	Homozygous	Likely pathogenic
1	Dermatological	AF	Albinism/ Oculocutaneous Albinism type 1A	#203100	TYR	AR	ENST00000263321	c.1147G>A (D383N) & c.1217C>T(P406L)	Exon 3 Exon 4	Compound heterozygous	Pathogenic & Likely pathogenic
2	Dermatological	AF	Albinism/ Oculocutaneous Albinism type 1A and 1B	#203100 #606952	TYR	AR	NM_000372.5	c.832C>T (p.Arg278Ter)	Exon 2	Homozygous	Pathogenic
3	Dermatological	AF	Epidermolysis bullosa	#226600	COL7A1	AR	ENST00000328333	c.6127G>A (p.Gly2043Arg) Second variant not identified	EXON 73	Heterozygous 2nd variant not found	Pathogenic
4	Dermatological	CVS	Epidermolysis bullosa	#226600	COL7A1	AR	ENST00000328333	C.5287C>T (p.Arg1763Ter)	Exon 60	Homozygous	Pathogenic
5	Dermatological	CVS	Congenital ichthyosis-1	#242300	TGM1	AR	ENST00000206765.6	c.1363T>C (p.Trp455Arg)	Exon 9	Homozygous	Likely pathogenic
6	Dermatological	AF	X-linked hypohidrotic ectodermal dysplasia-1	#305100	EDA	XLR	ENST000003745532.4	c.686dupC (p.Gly230Trpfster10)	Exon 4	Hemizygous	Pathogenic
1	Hepatic disorders	CVS	Crigler Najjar syndrome	#606785	UGT1A1	AR	ENST00000305208.9	c.353_354insA (D119Gfs*28) & A[TA]7TAA	Exon 1 and promoter 1	Compound heterozygous	Pathogenic
1	Mitochondrial	AF	Alpers syndrome	#203700	POLG	AR	ENST00000216124	c.911T>G (p.Leu304Arg)	Exon 4	Homozygous	Pathogenic
2	Mitochondrial	CVS	HSD10 mitochondrial disease	#300438	HSD17B10	XLD	ENST00000168216.10	c.660A>C (p.Gln220His)	Exon 6	Hemizygous/Homozygous	Variant of uncertain significance
3	Mitochondrial	AF	Mitochondrial complex 1 deficiency	#618226	NDUFS1	AR	ENST00000233190.11	c.1774_1782del CCCATAGCT	Exon 16	Homozygous	Likely pathogenic
4	Mitochondrial	CVS	Mitochondrial DNA depletion syndrome 9	#245400	SUCLG1	AR	ENST00000393868.6	c.512 A>G (p.Asn171Ser)	Exon 4	Homozygous	Likely pathogenic
5	Mitochondrial	CVS	Mitochondrial neurodevelopmental disorder with abnormal movements and lactic acidosis and with or without seizures	#617710	WARS2	AR	ENST00000369426.9	c.599A>G (p.Tyr200Cys)	Exon 5	Homozygous	Variant of uncertain significance
6	Mitochondrial	AF	Pyruvate carboxylase deficiency Combined oxidative phosphorylation deficiency-44	#266150 #618855	PC & FASTKD2	AR	ENST00000393960.5	C.2095G-A & C.2095G-T	EXON 15	Compound heterozygous +++	Variant of uncertain significance
1	Nephrological	CVS	Nephrotic syndrome, type 1	#256300	NPHS1	AR	ENST00000378910.9	c.3478C>T (p.Arg1160Ter)	Exon 27	Homozygous	Pathogenic
1	Opthalmic	AF	Retinitis pigmentosa-20 Retinal cone dystrophy-3	#613794 #610024	RPE65 PDE6H	AR AD/AR	ENST00000262340.6 ENST00000266395.3	c.644-5T>A (3 splice site) c.237G>C (p.Gln79His)	Intron 6 Exon 4	Compound heterozygous	Variant of uncertain significance
1	IEM	CVS	Carnitine acylcarnitine translocase deficiency	#212138	SLC25A20	AR	ENST00000319017.4	c.535 G>A (p.Asp179Asn)	EXON 5	Homozygous	Likely pathogenic
2	IEM	CVS	Hartnup disorder	#234500	SLC6A19	AR	ENST00000304460.11	c.284G>A (P.Arg95Gln)	Exon 2	Homozygous	Likely pathogenic
3	IEM	CVS	HMG-CoA lyase deficiency	#246450	HMGCL	AR	ENST00000374490.8	c.602C>A (p.Ser201Tyr)	Exon 7	Homozygous	Likely pathogenic
4	IEM	CVS	HMG-CoA synthase-2 deficiency	#605911	HMGCS2	AR	ENST00000369406.8	c.(850+1_851-1)_1016+1_1017-1)del	Exon 52	Homozygous	Likely pathogenic
5	IEM	CVS	Maple syrup urine disease, type Ia	#248600	BCKDHA	AR	ENST00000269980	c.1198A>T (p.Lys400Ter)	EXON 9	Homozygous	Pathogenic
6	IEM	AF	Methylmalonic aciduria	#251110	MMAB	AR	ENST00000545712.7	c.197 - 1G>T	INTRON 2	Homozygous	Pathogenic
7	IEM	CVS	Methylmalonic aciduriA	#251000	MUT	AR	ENST00000274813	c.1084 - 1G>A	INTRON 5	Homozygous	Variant of uncertain significance
8	IEM	AF	Ornithine transcarbamylase deficiency	#311250	OTC	AR	ENST00000039007	c.517 C>G (p.Leu173Val)	Exon 5	Homozygous	Likely pathogenic
9	IEM	CVS	Tyrosinemia, type I	#276700	FAH	AR	ENST00000407106	c.192G>T | p.Gln64His	EXON 2	Homozygous	Pathogenic
10	IEM	CVS	Ethylmalonic encephalopathy	#602473	ETHE1	AR	ENST00000292147	c.417T>G (p. Cys139Trp)	Exon 4	Homozygous	Variant of uncertain significance
11	IEM	CVS	Ethylmalonic encephalopathy	#602473	ETHE1	AR	ENST00000292147	c.505 + 1G>C & 5' SPLITE SITE	5' splice site	Homozygous	Pathogenic
1	LSD	CVS	Niemann pick disease type C2	#607625	NPC2	AR	ENST00000555619	c.141C>A (p.Cys47Ter)	Exon 2	Homozygous	Likely pathogenic
2	LSD	CVS	Galactose epimerase deficiency	#230350	GALE	AR	ENST00000617979.5	c.280G>A (p.Val94Met)	Exon 5	Homozygous	Pathogenic
3	LSD	CVS	Glucose-6-phosphate dehydrogenase	#305900	G6PD	AR	ENST00000621232.5	c.563C>T (p.Ser188Phe)	Exon 6	Homozygous	Pathogenic
4	LSD	AF	Glycine encephalopathy 1	#605899	GLDC	AR	ENST00000261304	30 kb deletion	-	Homozygous	Pathogenic
5	LSD	CVS	GM1 Gangliosidosis	#230500	GLB2	AR	ENST00000307363.10	c.1071delT (p.Phe357LeufsTer26)	Exon 12	Homozygous	Pathogenic
6	LSD	Fetal blood	Infantile sialic acid storage disease	#269920	SLC17A5	AR	(ENST00000355773.6	c.527G>T (p.Gly176Val)	Exon 4	Homozygous	Likely pathogenic
7	LSD	CVS	MPS I (Hurler syndrome)	#607014	IDUA	AR	ENST00000247933.4	c.784del (p.His262fs)	Exon 6	Homozygous	Pathogenic
8	LSD	AF	MPS I (Hurler syndrome)	#607014	IDUA	AR	ENST00000247933.4	c.935G>A (W312X)	Exon 7	Homozygous	Variant of uncertain significance
9	LSD	AF	Mucolipidosis II/III (alpha/beta)	#252500 #252600	GNPTAB	AR	ENST00000299314.12	c.3335+1G>A (5' splice site) c.2550_2554del (p.Lys850AsnfsTer10)	Intron 17 Exon 13	Compound heterozygous	Pathogenic
10	LSD	AF	Galactosialidosis	#256540	CTSA	AR	ENST00000372484.7	c.1045del (p.C349AfsTer36) & c.1099G>A (p.Ala367Thr)	Exon 4 Exon 11	Compound heterozygous	Pathogenic & Likely pathogenic
11	LSD	CVS	Sandhoff disease	#268800	HEXB	AR	ENST00000261416.12	Deletion	Exon 4 and 5	Homozygous	Pathogenic
12	LSD	AF	Tay-Sachs disease	#272800	HEXA	AR	ENST00000268097.5	c.805G>C(p.G269R) & c.524A>C(p.D175A)	Exon 7 & Exon 5	Compound heterozygous	Pathogenic & Likely pathogenic
13	LSD	CVS	NPD A/B	#257200	SMPD1	AR	NM_000543.4	c.739G>C (Gly247Arg) & c.816insT (Asp273Ter)	Exon 2	Compound heterozygous	Likely pathogenic
14	LSD	AF	Gaucher	#230800	GBA	AR	NM_001171811.2	c.1448T>C (p.L444P)	Exon 10	Homozygous	Pathogenic
15	LSD	CVS	Niemann pick disease type C2	#607625	NPC2	AR	ENST00000238633	c.82+2T>C	Intron 1	Homozygous	Likely pathogenic
AR: Autosomal recessive; XLR: X-linked recessive; CVS: Chorionic villus sample; AF: Amniotic fluid sample
